# Supplementary material for: Camellia oleifera Seed Cake Extract Ameliorates Hyperuricemia and Renal Injury by Modulating Uric Acid Metabolism, Nrf2/Keap1 Pathway, and NLRP3 Inflammasome in Mice
Source: Food Sci Nutr. 2026 May 18;14(5):e71906. doi: 10.1002/fsn3.71906 (PMC13184386; doi:10.1002/fsn3.71906)
Supplement: Supplementary file 1 — Table S1: LC–MS qualitative peak annotation for SCE, including Peak ID, adduct, compound title/annotation, retention time (RT), reference m/z, precursor m/z, mass error (ppm), molecular formula, chemical superclass classification, and filtered MS/MS spectra. [file FSN3-14-e71906-s001.xlsx]

## Sheet: Feuil1
PeakID	Adduct	Title	RT (min)	Reference m/z	Precursor m/z	PPM	Formula		Superclass	Filtered MS/MS spectrum
1814	[M+H]+	Kaempferol-3-O-rhamnoside	21.7958	433.113	433.115	5.94302	C21H20O10		Phenylpropanoids and polyketides	213.05222:10.0 287.03992:10.0 287.0423:15.0 287.04468:34.0 287.04709:29.0 287.04947:54.0 287.05185:34.0 287.05426:103.0 287.05664:79.0 287.05902:69.0 287.06143:29.0 287.06381:10.0 287.06619:25.0 287.0686:10.0 287.07098:15.0 433.1156:15.0
447	[M+H]+	Betaine	0.61065	118.087	118.086	0.381077	C5H11NO2		Organic acids and derivatives	58.0612:363.0 58.06227:1472.0 58.06335:2608.0 58.06443:3475.0 58.0655:3465.0 58.06658:2846.0 58.06765:1600.0 58.06873:414.0 58.0698:344.0 59.07077:309.0 59.07185:652.0 59.07293:670.0 59.07402:528.0 118.08323:447.0 118.08476:602.0 118.0863:804.0 118.08783:499.0 118.08936:463.0
1062	[M+H]+	Adenine	0.88105	136.062	136.06	13.7511	C5H5N5		Organoheterocyclic compounds	65.01098:59.0 65.01212:29.0 65.01325:59.0 67.02283:29.0 72.93475:29.0 72.93716:29.0 92.01923:29.0 92.02329:74.0 119.03069:44.0 119.03223:103.0 119.03377:44.0 119.03531:59.0 119.03685:74.0 119.03839:29.0 136.05659:29.0 136.05823:133.0 136.05988:74.0 136.06152:74.0 136.06317:59.0 136.06647:59.0 136.06812:29.0
1863	[M+H]+	5,7-dihydroxy-2-(4-hydroxyphenyl)-4H-chromen-4-one	23.4719	271.06	271.059	2.95506	C15H10O5		Phenylpropanoids and polyketides	153.01373:47.0 153.01549:80.0 153.01723:121.0 153.01897:71.0 153.02072:65.0 271.04993:80.0 271.05225:160.0 271.05457:164.0 271.05688:307.0 271.0592:405.0 271.06152:283.0 271.06384:271.0 271.06616:220.0 271.06851:116.0 271.07083:78.0 271.07315:48.0
106	[M+H]+	Reserpine	0.0606333	609.281	609.276	7.48259	C33H40N2O9		Alkaloids and derivatives	174.08891:299.0 174.09077:270.0 174.09264:285.0 195.06046:354.0 195.06242:434.0 195.06439:453.0 195.06638:451.0 195.06834:249.0 397.21179:247.0 397.2146:233.0 609.26514:342.0 609.26862:831.0 609.27209:986.0 609.27557:992.0 609.27905:1236.0 609.28253:1094.0 609.28601:881.0 609.28949:681.0 609.29297:458.0 609.29645:377.0
1878	[M+H]+	Kaempferol	23.8133	287.055	287.057	5.86647	C15H10O6		Phenylpropanoids and polyketides	153.01541:2639.0 153.01717:3382.0 153.01891:3110.0 153.02065:2631.0 153.0224:1800.0 287.04697:1773.0 287.04935:3496.0 287.05176:7619.0 287.05414:11565.0 287.05652:10969.0 287.05893:7477.0 287.06131:3791.0 287.06369:2017.0
1763	[M+H]+	Luteolin-4'-O-glucoside	15.4275	449.108	449.108	0.0912921	C21H20O11		Phenylpropanoids and polyketides	287.04224:30.0 287.04462:41.0 287.04703:87.0 287.04941:199.0 287.05179:258.0 287.0542:318.0 287.05658:303.0 287.05896:202.0 287.06137:195.0 287.06375:95.0 287.06613:62.0 287.06854:27.0 449.11087:29.0
9612	[M+H]+	Oleic Acid	48.877	283.263	283.264	2.2735	C18H34O2		Lipids and lipid-like molecules	55.05281:501.0 55.05385:739.0 55.0549:724.0 55.05595:408.0 57.06941:475.0 57.07154:411.0 69.06861:543.0 69.06979:621.0 69.07096:494.0 83.08537:418.0
1149	[M+H]+	Adenosine	0.946417	268.107	268.103	3.09954	C10H13N5O4		Nucleosides, nucleotides, and analogues	136.05495:61.0 136.05659:197.0 136.05824:383.0 136.05989:582.0 136.06152:717.0 136.06317:472.0 136.06482:260.0 136.06647:289.0 136.06812:107.0 136.06976:76.0
1860	[M+H]+	camellikaempferoside A	23.236	873.245	873.241	4.22676	C41H44O21		Phenylpropanoids and polyketides	147.03662:39.0 147.03833:39.0 147.04004:128.0 147.04176:206.0 147.04347:172.0 147.04518:147.0 147.04689:93.0 147.0486:64.0 287.0477:39.0 287.05008:88.0 287.05246:54.0 287.05487:93.0 287.05725:118.0 287.06204:54.0 309.08893:49.0 309.0914:83.0 309.0939:103.0 309.09637:137.0 309.09885:64.0 309.10135:54.0 309.10382:54.0
4290	[M+H]+	Aurantiamide acetate	35.9061	445.212	445.212	1.53635	C27H28N2O4		Organic acids and derivatives	105.03001:2027.0 105.03146:4253.0 105.03291:5522.0 105.03435:5229.0 105.0358:3510.0 105.03724:2020.0 117.06739:2038.0 117.06892:2596.0 117.07044:2565.0 117.07197:1737.0 134.09579:1481.0 134.09743:1497.0 134.09906:1169.0 194.11391:1546.0 194.11588:2852.0 194.11783:3281.0 194.1198:3054.0 194.12177:2096.0 194.12373:1077.0 224.10298:1724.0 224.10509:2821.0 224.10721:3409.0 224.10931:3016.0 224.11142:…
6935	[M+H]+	Steviol	42.025	319.23	319.224	7.74058	C20H30O3		Lipids and lipid-like molecules	69.07075:15.0 81.03766:15.0 133.06877:15.0 142.07512:15.0 169.51791:15.0 170.99809:15.0 194.93484:15.0 234.07135:15.0 239.11925:15.0 257.18829:15.0 273.18481:15.0 301.14822:15.0 319.13596:15.0 319.19644:15.0 319.20148:15.0 319.21158:15.0 319.21661:15.0 319.21915:15.0 319.22165:44.0 319.22418:15.0 319.22922:15.0 319.23175:15.0 366.18265:15.0
1807	[M+H]+	Pinocembrine	21.1461	257.081	257.082	2.58285	C15H12O4		Phenylpropanoids and polyketides	55.932:7.0 65.03867:7.0 68.9954:7.0 69.9987:7.0 77.03874:7.0 81.03351:7.0 98.97305:7.0 101.03584:7.0 103.054:7.0 103.05544:7.0 103.0583:7.0 107.05238:7.0 130.53178:7.0 136.04373:7.0 139.04868:7.0 141.07077:7.0 153.01205:7.0 153.01381:7.0 153.01555:7.0 153.0173:37.0 153.01904:15.0 153.02078:7.0 153.02602:7.0 153.99448:7.0 155.08369:7.0 155.43707:7.0 180.99568:7.0 192.06889:7.0 199.1449:7.0 211.065…
1769	[M+H]+	Apigenin-7-O-rhamnoglucoside	15.7434	579.171	579.172	1.66445	C27H30O14		Phenylpropanoids and polyketides	137.03621:15.0 169.09338:15.0 211.06552:15.0 236.58812:15.0 267.06256:15.0 270.21918:15.0 271.04083:15.0 271.05011:15.0 271.05243:15.0 271.05478:29.0 271.0571:15.0 271.05942:29.0 271.06174:44.0 271.06406:15.0 271.06638:29.0 271.07101:15.0 275.00171:15.0 279.46051:15.0 283.05716:15.0 291.06277:15.0 297.08249:15.0 297.0849:15.0 301.14291:15.0 307.09729:15.0 313.02008:15.0 313.07748:15.0 321.07172:1…
2490	[M+H]+	Pinocembrin	31.7641	257.081	257.083	9.58453	C15H12O4		Phenylpropanoids and polyketides	68.99521:15.0 68.99638:15.0 69.03155:15.0 77.03854:15.0 77.03979:15.0 78.71944:15.0 89.03659:15.0 95.04996:15.0 97.02718:15.0 97.02997:15.0 97.03275:15.0 102.04932:15.0 103.05091:15.0 103.05234:15.0 103.05377:15.0 103.05521:29.0 103.0595:15.0 105.06876:15.0 107.05068:29.0 109.03197:15.0 109.03345:15.0 111.00616:15.0 124.36453:15.0 131.04303:15.0 131.04625:15.0 131.04787:15.0 131.04948:15.0 131.05…
1313	[M+H]+	Phenylalanine	1.67482	166.086	166.085	8.15841	C9H11NO2		Organic acids and derivatives	51.02391:59.0 77.03489:59.0 77.03613:118.0 77.03737:206.0 77.0386:177.0 77.03985:162.0 77.04108:88.0 77.04356:59.0 103.05099:88.0 103.05243:147.0 103.05386:206.0 103.0553:118.0 103.05672:74.0 103.05816:59.0 103.05959:59.0 120.07685:120.0 120.0784:390.0 120.07994:315.0 120.08149:346.0 120.08303:269.0 120.08458:91.0 120.08613:60.0 120.08767:75.0
1518	[M+H]+	kaempferal-3-O-glc-1-3-rham-1-6-glucoside	10.4822	757.219	757.219	0.295819	C33H40O20		Phenylpropanoids and polyketides	287.04483:775.0 287.04721:1804.0 287.04962:3766.0 287.052:5700.0 287.05438:9099.0 287.05679:9335.0 287.05917:6746.0 287.06155:4889.0 287.06396:3102.0 287.06635:1742.0 287.06873:698.0
1800	[M+H]+	Quercetin	19.5826	303.05	303.049	2.74212	C15H10O7		Phenylpropanoids and polyketides	153.01775:9.0 153.0195:12.0 165.01636:9.0 229.05196:9.0 303.03949:9.0 303.04193:18.0 303.0444:29.0 303.04684:32.0 303.04932:54.0 303.05176:53.0 303.05423:34.0 303.05667:32.0 303.05914:21.0 303.06158:19.0
8100	[M+H]+	Quillaic acid	44.7427	487.34	487.34	3.28517	C30H46O5		Lipids and lipid-like molecules	85.06798:15.0 87.10093:15.0 107.08285:15.0 108.65078:15.0 116.05714:15.0 123.11678:15.0 137.13171:15.0 147.11472:15.0 148.97563:15.0 154.1044:15.0 163.10701:15.0 175.15677:15.0 175.16611:15.0 175.35851:15.0 187.14534:15.0 198.99496:15.0 205.10567:15.0 205.10971:15.0 215.14909:15.0 225.1615:15.0 235.15274:15.0 241.15999:15.0 256.18317:15.0 257.21851:15.0 279.20938:15.0 279.23059:15.0 287.18463:15.…
1816	[M+H]+	Naringenin	21.8442	273.076	273.075	3.11635	C15H12O5		Phenylpropanoids and polyketides	119.04637:21.0 119.04791:44.0 147.03976:27.0 147.04147:29.0 147.04318:47.0 147.04489:24.0 147.0466:24.0 147.04831:24.0 153.01202:24.0 153.01376:62.0 153.01552:130.0 153.01726:144.0 153.019:135.0 153.02075:106.0 153.02249:65.0 153.02425:56.0 273.07007:21.0 273.07239:44.0 273.07474:21.0 273.07938:24.0 273.08173:32.0 273.08405:27.0
1610	[M+H]+	Isovitexin	12.2011	433.113	433.113	0.863516	C21H20O10		Phenylpropanoids and polyketides	283.05045:50.0 283.05521:88.0 283.05759:150.0 283.05994:162.0 283.06232:156.0 283.0647:85.0 283.06708:65.0 313.06555:77.0 313.06805:94.0 313.07056:103.0 313.07306:88.0 313.07803:53.0 337.06778:53.0 337.07037:62.0
7801	[M+H]+	Kaempferol-3-Glucoside-3''-Rhamnoside	44.0698	595.166	595.168	3.77878	C27H30O15		Phenylpropanoids and polyketides	85.02887:59.0 287.04065:60.0 287.04541:74.0 287.04782:229.0 287.0502:227.0 287.05258:473.0 287.05499:657.0 287.05737:612.0 287.05975:355.0 287.06216:377.0 287.06454:183.0 287.06693:169.0 287.06934:61.0 449.11075:59.0
1101	[M+H]+	Hypoxanthine	0.913717	137.046	137.044	11.5801	C5H4N4O		Organoheterocyclic compounds	51.47625:44.0 55.02477:29.0 55.02686:44.0 55.02895:44.0 58.98484:29.0 58.98701:44.0 58.98809:29.0 58.98918:29.0 58.99026:29.0 67.02637:29.0 67.02753:29.0 67.02868:29.0 82.0371:29.0 82.03838:29.0 82.03966:29.0 82.04221:44.0 94.03876:29.0 110.0286:29.0 110.03008:29.0 110.03156:44.0 110.03304:44.0 110.03452:29.0 110.03748:29.0 110.03896:29.0 119.0307:29.0 119.03223:59.0 119.03378:103.0 119.03532:44.…
1450	[M+H]+	Riboflavin	8.28318	377.146	377.148	7.2598	C17H20N4O6		Organoheterocyclic compounds	172.08372:12.0 172.08557:18.0 172.08742:15.0 172.08928:12.0 198.06863:12.0 198.07063:15.0 198.07262:15.0 243.08344:29.0 243.08563:32.0 243.08783:44.0 243.09003:53.0 243.09222:41.0 243.09444:15.0 243.09663:24.0 243.09883:18.0 377.1373:18.0 377.14005:18.0 377.14279:32.0 377.14554:21.0 377.14828:38.0 377.151:24.0 377.15375:24.0 377.15649:15.0 377.15924:12.0
1181	[M+H]+	Guanosine	0.979217	284.098	284.1	4.41396	C10H13N5O5		Nucleosides, nucleotides, and analogues	135.02533:118.0 135.02696:118.0 135.02861:103.0 135.03024:118.0 135.03189:133.0 135.03352:103.0 152.04497:44.0 152.05019:118.0 152.05193:118.0 152.05367:280.0 152.0554:221.0 152.05714:295.0 152.05888:221.0 152.06062:177.0 152.06236:74.0 152.06584:44.0 152.06758:44.0
1604	[M+H]+	Vitexin-2"-rhamnoside	11.8264	579.171	579.169	2.30675	C27H30O14		Phenylpropanoids and polyketides	283.05725:130.0 283.05963:137.0 313.06265:137.0 313.06516:212.0 313.06766:255.0 313.07013:277.0 313.07263:242.0 313.07513:155.0 313.07764:140.0 415.09918:159.0 415.10205:181.0 415.10492:146.0 433.10138:153.0 433.10431:207.0 433.10724:295.0 433.11017:364.0 433.11313:356.0 433.11606:313.0 433.11899:251.0 433.12192:199.0 579.15991:149.0 579.16327:165.0 579.16669:208.0 579.17004:225.0 579.17346:175.0…
5605	[M+H]+	UVAOL	39.0334	443.388	443.386	5.08809	C30H50O2		Organoheterocyclic compounds	191.17484:177.0 191.17679:206.0 191.17874:206.0 217.19363:206.0 217.19572:206.0 425.37286:191.0 425.37579:206.0
1063	[M+H]+	Guanine	0.88105	152.057	152.055	9.77267	C5H5N5O		Organoheterocyclic compounds	55.02678:59.0 72.93355:44.0 72.93596:59.0 72.93837:88.0 82.0396:44.0 89.93869:44.0 110.03154:44.0 110.03302:59.0 110.0345:74.0 110.03598:59.0 134.06108:44.0 135.02338:59.0 135.02502:44.0 135.02666:147.0 135.02831:398.0 135.02994:221.0 135.03157:133.0 135.03322:133.0 152.0499:44.0 152.05513:88.0 152.05687:133.0 152.05861:88.0
1563	[M+H]+	2'-Hydroxygenistein-7-O-glucoside	11.1066	449.103	449.105	7.21653	C21H20O11		Phenylpropanoids and polyketides	85.03526:15.0 145.05138:15.0 153.01526:15.0 181.01057:15.0 198.06491:15.0 199.05701:15.0 225.23396:15.0 229.89299:15.0 258.92365:15.0 261.02567:15.0 266.99762:15.0 273.08142:15.0 287.03964:15.0 287.04681:29.0 287.04919:59.0 287.05161:103.0 287.05399:118.0 287.05637:118.0 287.05878:118.0 287.06116:74.0 287.06354:59.0 287.06595:15.0 294.08871:15.0 296.36267:15.0 310.00897:15.0 324.99426:15.0 325.01…
6697	[M+H]+	Dibutyl phthalate	41.4181	279.159	279.159	1.12481	C16H22O4		Benzenoids	121.02651:937.0 121.02806:1026.0 121.02961:675.0 149.01724:1164.0 149.01895:3695.0 149.02068:7789.0 149.0224:10925.0 149.02412:9978.0 149.02585:7172.0 149.02757:4498.0 149.0293:2361.0 149.03102:848.0
1889	[M+H]+	3'-METHOXY-4',5,7-TRIHYDROXYFLAVONOL	25.5148	317.066	317.065	3.094	C16H12O7		Phenylpropanoids and polyketides	153.01556:59.0 153.01732:44.0 153.01906:59.0 203.03442:44.0 228.04237:44.0 245.05034:44.0 274.0433:44.0 302.03485:44.0 302.03732:44.0 302.03976:103.0 302.04221:74.0 302.04468:103.0 317.05704:59.0 317.05957:59.0 317.06207:162.0 317.06458:147.0 317.06711:206.0 317.06961:103.0 317.07211:103.0 317.07465:59.0 317.07715:74.0
2686	[M+H]+	Apigenin	32.4419	271.06	271.059	2.95506	C15H10O5		Phenylpropanoids and polyketides	153.01555:103.0 153.01729:177.0 271.04785:135.0 271.05017:196.0 271.05249:347.0 271.05481:488.0 271.05713:667.0 271.05948:654.0 271.0618:563.0 271.06412:350.0 271.06644:241.0 271.06876:123.0 271.07108:92.0
1481	[M+H]+	Apigenin 6-C-glucoside 8-C-arabinoside	10.2625	565.155	565.152	4.92962	C26H28O14		Phenylpropanoids and polyketides	379.07993:35.0
1538	[M+H]+	Kaempferol-3-O-rutinoside	10.4974	595.165	595.168	4.61888	C27H30O15		Phenylpropanoids and polyketides	287.04419:85.0 287.04657:120.0 287.04895:252.0 287.05136:428.0 287.05374:452.0 287.05612:478.0 287.05853:403.0 287.06091:276.0 287.06329:171.0 287.0657:95.0 287.06808:55.0
2459	[M+H]+	Chrysin	31.5862	255.065	255.065	0.337169	C15H10O4		Phenylpropanoids and polyketides	57.07624:15.0 68.94139:15.0 68.99412:15.0 83.01786:15.0 90.04872:15.0 103.05248:15.0 103.06108:15.0 109.02918:15.0 139.88509:15.0 149.02763:15.0 152.05536:15.0 152.05884:15.0 152.06232:15.0 152.06927:15.0 153.01726:15.0 153.01901:29.0 153.02075:15.0 186.06467:15.0 195.13733:15.0 213.05234:15.0 255.05405:15.0 255.05855:15.0 255.06081:15.0 255.06306:29.0 255.06531:88.0 255.06757:15.0 255.06982:15.0…
1564	[M+H]+	Panasenoside	11.1066	611.161	611.164	4.8007	C27H30O16		Phenylpropanoids and polyketides	287.04443:251.0 287.04681:349.0 287.04919:733.0 287.05161:1035.0 287.05399:1666.0 287.05637:1600.0 287.05878:1578.0 287.06116:892.0 287.06354:765.0 287.06595:385.0 287.06833:209.0 287.07071:144.0
1459	[M+H]+	apigenin 6,8-digalactoside	8.61803	595.166	595.165	1.09381	C27H30O15		Phenylpropanoids and polyketides	325.07297:247.0
1772	[M+H]+	Phloretin	15.8969	275.091	275.092	3.268	C15H14O5		Phenylpropanoids and polyketides	77.03858:9.0 77.03982:6.0 107.0434:10.0 107.04486:12.0 107.04632:12.0 107.04778:25.0 107.04924:24.0 107.0507:22.0 107.05215:16.0 107.05362:10.0 107.05508:4.0 169.0472:4.0
5617	[M+H]+	Glycyrrhetinic Acid	39.0493	471.347	471.345	3.57698	C30H46O4		Lipids and lipid-like molecules
8359	[M+H]+	Linolenic Acid ethyl ester	45.6076	307.263	307.264	1.44502	C20H34O2		Lipids and lipid-like molecules	67.052:546.0 67.05315:922.0 67.05431:1077.0 67.05547:920.0 67.05662:647.0 81.06889:827.0 81.07016:873.0 81.07143:814.0 81.0727:619.0 95.0843:408.0 95.08569:748.0 95.08706:785.0 95.08843:537.0
3023	[M+H]+	Oxoglaucine	33.3123	352.118	352.118	0.993985	C20H17NO5		Alkaloids and derivatives	294.0672:74.0 294.07205:118.0 294.07446:177.0 294.07687:103.0 294.07928:118.0 294.08173:118.0 294.08414:103.0 308.09436:74.0 322.06335:90.0 322.06589:210.0 322.06842:192.0 322.07095:405.0 322.07349:448.0 322.07602:151.0 322.07855:105.0 322.08109:75.0 337.08768:88.0 337.09024:147.0 337.09283:206.0 337.09543:191.0 337.09802:177.0 352.11285:74.0 352.11551:133.0 352.11816:206.0 352.12079:118.0 352.12…
1077	[M+H]+	Nicotinic acid	0.897367	124.039	124.039	2.4589	C6H5NO2		Organoheterocyclic compounds	62.01574:59.0 62.01907:59.0 62.02018:59.0 72.93361:74.0 72.93481:74.0 72.93602:59.0 78.03107:74.0 78.03231:162.0 78.03356:88.0 78.03481:103.0 78.03605:88.0 80.04553:59.0 80.04806:162.0 80.04932:206.0 80.05058:59.0 116.90675:59.0 124.03584:74.0 124.03741:118.0 124.03899:103.0 124.04056:74.0 124.04213:59.0 134.91684:59.0 134.9234:59.0
1571	[M+H]+	4'-O-Glucosylvitexin	11.3422	595.16	595.169	4.7869	C27H30O15		Phenylpropanoids and polyketides	271.05634:59.0 283.05399:59.0 283.05875:88.0 283.06586:59.0 313.06415:74.0 313.06665:103.0 313.06915:118.0 313.07166:177.0 313.07413:133.0 313.07663:147.0 337.06879:59.0 337.07397:74.0 415.10065:103.0 415.10641:59.0 433.1087:147.0 433.11163:103.0 433.12338:59.0
6014	[M+H]+	LINOLENIC ACID	39.9694	279.232	279.232	0.558676	C18H30O2		Lipids and lipid-like molecules	67.05129:476.0 67.05244:1120.0 67.0536:1548.0 67.05476:1429.0 67.05592:1020.0 67.05707:721.0 81.06688:385.0 81.06815:1006.0 81.06942:1358.0 81.07069:1340.0 81.07196:887.0 95.08353:765.0 95.08492:660.0 95.08629:579.0 95.08766:485.0
1444	[M+H]+	(+)Catechin	7.48077	291.09	291.089	8.19001	C15H14O6		Phenylpropanoids and polyketides	115.0517:9.0 123.04022:15.0 123.04179:15.0 123.04336:18.0 123.04492:21.0 123.04649:15.0 123.04805:9.0 123.05274:9.0 139.03358:12.0 139.03525:24.0 139.03691:35.0 139.03859:21.0 139.04025:27.0 139.04192:18.0 139.04358:12.0 147.04482:12.0 147.04652:9.0 163.03888:9.0
1786	[M+H]+	Ethylparaben	17.8847	167.07	167.069	10.0018	C9H10O3		Benzenoids	50.013:15.0 51.02082:15.0 51.02183:15.0 51.02284:15.0 51.02385:15.0 51.02485:15.0 51.02687:15.0 65.03736:15.0 65.0385:15.0 65.03963:29.0 65.10906:15.0 77.03612:15.0 77.03735:59.0 77.0386:15.0 77.03983:15.0 77.04355:15.0 77.27035:15.0 77.51115:15.0 84.95866:15.0 93.03194:15.0 94.06909:15.0 95.04457:15.0 95.04594:29.0 95.04732:44.0 95.0487:88.0 95.05007:15.0 95.05283:15.0 95.0542:15.0 96.72041:15.0…
6249	[M+H]+	Maslinic Acid	40.673	473.363	473.362	0.92107	C30H48O4		Lipids and lipid-like molecules	437.33676:423.0 437.33972:305.0 437.34265:378.0 437.34561:412.0 437.34857:335.0
6666	[M+H]+	Phthalic anhydride	41.4026	149.023	149.023	2.15403	C8H4O3		Organoheterocyclic compounds	65.03555:799.0 65.03669:2077.0 65.03783:2935.0 65.03896:2841.0 65.0401:2021.0 65.04124:906.0 65.04237:418.0 93.03106:391.0 93.03242:732.0 93.03378:816.0 93.03514:658.0 121.0255:552.0 121.02705:1014.0 121.0286:951.0 121.03015:740.0 121.03171:531.0 149.01958:580.0 149.0213:1086.0 149.02303:1145.0 149.02475:1268.0 149.02647:907.0 149.0282:520.0
428	[M+H]+	L-Arginine	0.5948	175.119	175.12	4.84242	C6H14N4O2		Organic acids and derivatives	60.05378:15.0 60.05488:29.0 60.05706:15.0 60.75669:15.0 63.99691:15.0 68.04444:30.0 69.84859:15.0 70.05865:15.0 70.061:44.0 70.06219:88.0 70.06337:225.0 70.06455:179.0 70.06573:253.0 70.06691:104.0 70.06809:15.0 70.06927:15.0 70.07518:15.0 71.04703:15.0 71.04822:15.0 71.05535:15.0 71.27912:15.0 71.99204:15.0 73.06506:15.0 75.27898:15.0 84.08296:15.0 97.93263:15.0 110.00799:15.0 116.06779:15.0 116…
1788	[M+H]+	Puerarin	17.9627	417.118	417.117	1.46481	C21H20O9		Phenylpropanoids and polyketides	267.05844:35.0 267.06073:52.0 267.06305:72.0 267.06534:96.0 267.06766:78.0 267.06995:56.0 267.07227:38.0 297.06845:24.0 297.07089:43.0 297.07333:40.0 297.07574:37.0 297.07819:47.0 297.08063:34.0 321.06982:24.0 321.07489:24.0 321.07742:29.0
1144	[M+H]+	Pyroglutamic acid	0.946417	130.05	130.05	0.230681	C5H7NO3		Organic acids and derivatives	51.99487:15.0 53.93861:15.0 55.93384:15.0 55.93489:15.0 55.95917:15.0 56.04786:44.0 56.04892:59.0 56.05103:15.0 56.05314:29.0 56.0542:15.0 56.05526:15.0 57.34501:15.0 65.93927:15.0 67.05183:15.0 70.061:15.0 70.06573:15.0 70.94122:15.0 70.95786:15.0 71.9286:15.0 71.9298:15.0 72.93607:29.0 72.93727:15.0 72.93968:15.0 82.06399:15.0 82.98426:15.0 83.78306:15.0 84.04025:29.0 84.04155:44.0 84.04284:29.…
4728	[M+H]+	Ganoderic Acid A	36.6513	517.31	517.312	6.72896	C30H44O7		Lipids and lipid-like molecules	517.30945:147.0 517.31268:206.0 517.31592:236.0 517.31909:177.0 517.32233:177.0 517.3255:110.0 517.32874:133.0 517.33191:110.0
4117	[M+H]+	Corosolic acid	35.5726	473.363	473.365	5.62782	C30H48O4		Lipids and lipid-like molecules	455.34564:371.0 455.34866:479.0 455.35168:413.0 455.35468:497.0 455.3577:584.0
1621	[M+H]+	6-methoxy-4-methyl-2H-chromen-2-one	13.2067	191.07	191.069	8.74547	C11H10O3		Phenylpropanoids and polyketides	91.05293:18.0 91.05561:18.0 119.04779:15.0 119.05241:15.0 132.05614:12.0 132.05775:21.0 133.03075:12.0 148.04735:12.0 163.07306:12.0 163.07486:21.0 191.07083:24.0
3091	[M+H]+	Syrosingopine	33.4245	667.286	667.295	13.429	C35H42N2O11		Alkaloids and derivatives	667.28064:66.0 667.28424:59.0 667.2879:59.0 667.29156:103.0 667.29517:52.0 667.29883:59.0 667.30249:66.0 667.30615:52.0 667.31342:44.0 719.15649:44.0 719.16028:37.0
7895	[M+H]+	Betulinic acid	44.2478	457.368	457.366	2.88827	C30H48O3		Lipids and lipid-like molecules	327.27118:206.0 439.35168:252.0 439.35464:327.0 439.3576:445.0 439.36057:177.0
2581	[M+H]+	CEPHARANTHINE	31.9737	607.28	607.283	4.99934	C37H38N2O6		Lignans, neolignans and related compounds	61.02445:15.0 61.02666:15.0 95.07903:15.0 119.08796:15.0 121.07005:15.0 131.08525:15.0 132.22821:15.0 147.05348:15.0 155.62358:15.0 167.0867:15.0 170.10397:15.0 172.62695:15.0 173.14082:15.0 180.07057:15.0 191.05736:15.0 191.06906:15.0 191.07101:29.0 192.07283:15.0 192.07674:15.0 203.13693:15.0 205.03564:15.0 205.12454:15.0 215.0381:15.0 231.16797:15.0 233.19099:15.0 237.02669:15.0 238.175:15.0 2…
424	[M+H]+	Choline	0.5948	104.107	104.106	6.6278	C5H13NO		Organic nitrogen compounds	58.06199:895.0 58.06306:1836.0 58.06413:2333.0 58.06521:2135.0 58.06628:1563.0 58.06736:1069.0 58.06844:482.0 60.0778:370.0 60.07889:701.0 60.07999:1286.0 60.08108:1371.0 60.08218:924.0 60.08327:522.0 104.10482:509.0 104.10626:615.0 104.1077:651.0 104.10914:479.0
9505	[M+H]+	beta-amyrin	48.5198	427.393	427.393	1.26581	C30H50O		Lipids and lipid-like molecules	95.08465:103.0 95.08603:103.0
1438	[M+H]+	Procyanidin B1	6.90212	579.15	579.154	7.24165	C30H26O12		Phenylpropanoids and polyketides	123.04179:22.0 127.038:33.0 127.0396:26.0 127.04118:22.0 163.04071:18.0 271.05469:22.0 287.05429:18.0 409.08978:18.0
11496	[M+H]+	Chaulmoogric Acid	55.351	281.25	281.247	2.15469	C18H32O2		Lipids and lipid-like molecules	51.02187:15.0 55.05315:15.0 55.05734:15.0 57.07296:15.0 65.03728:15.0 65.03842:15.0 67.05415:15.0 67.05531:15.0 71.0815:15.0 71.08389:29.0 73.04815:15.0 81.06998:15.0 81.07253:29.0 83.04716:15.0 91.04997:15.0 91.0567:15.0 93.07245:15.0 95.08688:15.0 95.95699:15.0 97.10201:15.0 106.96281:15.0 121.10049:15.0 121.10204:15.0 125.09527:15.0 133.10182:15.0 139.0762:15.0 141.06999:15.0 149.10953:15.0 15…
2578	[M+H]+	Procyanidin B2	31.9737	579.15	579.152	3.44298	C30H26O12		Phenylpropanoids and polyketides	131.04482:59.0 131.04643:125.0 131.04805:236.0 131.04965:118.0 131.05127:162.0 131.05289:81.0 131.0545:118.0 275.09039:37.0 287.04697:59.0 287.04935:74.0 287.05173:140.0 287.05414:88.0 287.05652:133.0 287.0589:88.0 287.06131:110.0 287.06369:44.0
2767	[M+H]+	Oleanonic acid	32.7306	455.35	455.349	6.74423	C30H46O3		Lipids and lipid-like molecules	145.10092:59.0 185.13434:29.0 187.14206:29.0 201.15898:29.0 201.16098:44.0 201.16298:29.0 219.17305:29.0 437.33673:44.0 437.35443:29.0 455.33694:29.0 455.34299:59.0 455.34598:29.0 455.35199:29.0 455.35501:74.0 455.36404:29.0
1392	[M+H]+	Isoproterenol	5.26772	212.128	212.126	9.05113	C11H17NO3		Benzenoids	51.02174:15.0 55.93381:15.0 55.93486:15.0 70.02788:15.0 88.94858:15.0 91.05808:15.0 115.05591:15.0 119.95907:15.0 123.07745:15.0 128.89708:15.0 132.07368:15.0 135.06258:15.0 138.08987:15.0 167.0807:15.0 170.90486:15.0 181.06728:15.0 194.11124:15.0 194.1132:15.0 194.11517:15.0 194.12108:15.0 212.11981:15.0 212.12392:15.0 212.12598:15.0
11036	[M+H]+	tomatidine	54.0848	416.35	416.35	4.57545	C27H45NO2		Lipids and lipid-like molecules	83.08189:29.0 91.04998:29.0 91.05132:44.0 91.05267:59.0 91.05402:59.0 91.05537:29.0 91.05671:59.0 115.04973:29.0 117.06673:29.0 117.06825:88.0 117.06979:29.0 117.07131:29.0 117.07284:59.0 134.09175:29.0 134.09338:29.0 134.09502:44.0 134.09665:29.0 152.1068:44.0 152.10854:29.0 416.33875:29.0 416.34738:59.0 416.35028:74.0 416.35315:29.0
1455	[M+H]+	Asarone	8.55517	209.11	209.118	3.72518	C12H16O3		Benzenoids	79.05647:6.0 91.05414:6.0 131.08493:6.0 149.09793:9.0 165.06621:9.0 165.06984:27.0 165.07166:15.0 165.07527:6.0 166.07562:6.0 166.07927:9.0 179.07751:6.0 179.08696:6.0 179.08885:6.0 209.09569:9.0 209.09773:6.0
10109	[M+H]+	Korseveriline	50.766	432.35	432.347	0.50885	C27H45NO3		Lipids and lipid-like molecules	103.0566:10.0 120.07818:29.0 120.07973:15.0 120.08128:20.0 120.08437:29.0 120.08591:15.0 120.08746:10.0 166.08269:10.0 166.0845:39.0 166.08632:20.0 166.08813:25.0 166.08997:10.0 166.0936:10.0 432.32953:10.0 432.35593:10.0 432.35886:10.0 432.36472:10.0
5718	[M+H]+	Daurisoline	39.3704	611.31	611.318	11.1825	C37H42N2O6		Organoheterocyclic compounds	520.25586:33.0 538.26355:33.0 538.27014:29.0 538.27338:70.0 538.27667:48.0 538.27997:44.0 538.2832:33.0 611.3576:33.0 611.3855:37.0 611.38898:40.0 611.39246:33.0
3638	[M+H]+	oleanolic acid	34.4303	457.37	457.369	3.88965	C30H48O3		Benzenoids	135.078:15.0 427.34573:15.0 427.34866:29.0 427.35156:29.0 427.35449:49.0 427.35739:29.0 427.36032:29.0 427.36325:29.0 427.36615:29.0 427.36908:34.0 457.36356:15.0 457.37259:20.0 468.02209:20.0 471.68597:15.0
1601	[M+H]+	Vanillin	11.6326	153.055	153.055	5.74305	C8H8O3		Benzenoids	51.99284:15.0 65.03725:15.0 65.03954:29.0 65.04181:15.0 66.93634:15.0 66.98483:15.0 69.06779:15.0 70.95785:15.0 72.92762:15.0 84.93508:15.0 93.0331:15.0 94.04289:15.0 95.08701:15.0 97.06462:15.0 98.53948:15.0 109.10114:15.0 111.00757:15.0 121.02162:15.0 121.02783:15.0 121.03404:15.0 153.00998:15.0
1754	[M+H]+	Sinapyl alcohol	15.1604	211.1	211.099	10.4881	C11H14O4		Benzenoids	50.01612:15.0 51.93811:15.0 54.9455:15.0 55.01768:15.0 57.0326:15.0 71.95039:15.0 81.07159:15.0 86.93781:15.0 105.03285:15.0 123.04353:15.0 123.0451:15.0 124.04879:15.0 137.01816:15.0 139.04379:15.0 140.06052:15.0 154.08217:15.0 156.88475:15.0 167.08139:15.0 169.10089:15.0 175.06786:15.0 176.06242:15.0 182.07185:15.0 211.00633:15.0 211.08421:15.0 211.77559:15.0
1627	[M+H]+	Galangin	13.3573	271.06	271.061	4.05445	C15H10O5		Phenylpropanoids and polyketides	55.05313:4.0 55.05523:4.0 57.06655:3.0 57.06762:4.0 57.06975:7.0 69.06669:4.0 69.06786:6.0 71.08276:3.0 71.08395:3.0 83.08588:3.0 95.08433:3.0 95.09121:3.0 131.08179:3.0 139.11165:3.0 149.02052:3.0 149.0274:3.0 197.05551:3.0 215.07297:3.0 215.07503:3.0 243.05956:3.0 271.05902:3.0 271.06134:3.0 271.2565:4.0 271.26117:6.0 271.26349:7.0 271.26581:9.0 271.27045:6.0
1804	[M+H]+	Primin	20.2944	209.117	209.117	3.44783	C12H16O3		Organic oxygen compounds	67.0544:6.0 77.03996:7.0 79.05171:7.0 79.05547:6.0 93.06742:6.0 107.08447:7.0 165.06659:10.0 165.06841:6.0 165.07022:29.0 165.07204:18.0 165.07385:7.0 165.07565:9.0 166.07602:13.0 166.07784:7.0 166.07965:6.0 166.08147:12.0 179.08359:7.0 209.0941:7.0 209.09613:9.0 209.09818:7.0 209.10022:6.0
5369	[M+H]+	Saikogenin D	38.3074	473.36	473.359	7.04745	C30H48O4		Lipids and lipid-like molecules	437.34253:88.0
9832	[M+H]+	Asiatic acid	49.379	489.36	489.359	3.16538	C30H48O5		Lipids and lipid-like molecules	131.08273:44.0 131.08435:29.0 131.08757:29.0 145.09993:29.0 191.10477:29.0 209.11917:29.0 489.21869:29.0 489.32791:44.0 489.34351:29.0 489.35287:59.0 489.35599:59.0 489.37161:29.0
5809	[M+H]+	Soyasapogenol A	39.4014	475.378	475.379	1.92268	C30H50O4		Lipids and lipid-like molecules	439.35223:1549.0 439.35519:1841.0 439.35812:1891.0 439.36108:1398.0
4124	[M+H]+	Cycloastragenol	35.5726	491.37	491.372	3.25822	C30H50O5		Lipids and lipid-like molecules	455.35168:334.0 455.35468:267.0
579	[M-H]-	Citric acid	0.913883	191.02	191.02	4.03623	C6H8O7		Organic acids and derivatives	57.03339:29.0 57.03658:15.0 67.01773:29.0 67.02004:15.0 79.95615:15.0 81.036:15.0 85.02663:15.0 85.02793:29.0 85.02924:15.0 85.03054:74.0 85.03184:15.0 86.98552:15.0 87.00526:15.0 87.00658:44.0 87.0079:133.0 87.00921:44.0 87.01053:74.0 87.01184:15.0 87.01316:29.0 87.01447:15.0 101.02576:15.0 102.62184:15.0 102.94085:15.0 103.03679:15.0 106.89498:15.0 111.00242:15.0 111.00539:44.0 111.00688:147.0 …
810	[M-H]-	Vicenin 2	8.61845	593.151	593.153	3.37351	C27H30O15		Phenylpropanoids and polyketides	353.06158:285.0 353.06424:451.0 353.06689:557.0 353.06952:506.0 353.07217:371.0 383.0737:206.0 383.07648:214.0 383.07922:339.0 383.082:243.0 473.10657:274.0 473.10962:252.0 473.1127:282.0 473.11575:246.0 593.14032:221.0 593.14374:470.0 593.14716:1028.0 593.15057:1335.0 593.15405:1622.0 593.15747:1477.0 593.16089:1131.0 593.16437:671.0 593.16779:336.0 593.1712:222.0
331	[M-H]-	Quinic acid	0.62835	191.056	191.055	3.21372	C7H12O6		Organic oxygen compounds	85.02647:209.0 85.02777:403.0 85.02907:224.0 85.03037:74.0 85.03167:105.0 85.03297:89.0 87.00773:88.0 87.00904:74.0 93.03261:177.0 93.03532:74.0 108.01959:74.0 191.05168:149.0 191.05363:284.0 191.05557:674.0 191.05753:570.0 191.05948:418.0 191.06143:210.0 191.06339:104.0
551	[M-H]-	Uric acid	0.882483	167.021	167.02	5.77771	C5H4N4O3		Organoheterocyclic compounds	69.00763:133.0 69.0088:147.0 69.00997:44.0 96.01798:118.0 96.01936:59.0 96.02074:88.0 96.02351:44.0 97.00355:44.0 124.00943:44.0 124.011:149.0 124.01257:341.0 124.01414:403.0 124.01572:342.0 124.01729:180.0 124.01886:59.0 167.01488:44.0 167.01669:147.0 167.01852:442.0 167.02034:309.0 167.02217:206.0 167.02399:133.0 167.02582:74.0 167.02763:44.0
1187	[M-H]-	Kaempferol-3-O-rutinoside	16.2601	593.151	593.153	3.5421	C27H30O15		Phenylpropanoids and polyketides	255.0304:40.0 284.02719:37.0 284.02957:74.0 284.03195:110.0 284.03433:85.0 284.03671:59.0 284.03906:40.0 284.04144:29.0 285.04349:33.0 593.14026:33.0 593.14374:52.0 593.14716:110.0 593.15057:114.0 593.15405:140.0 593.15747:133.0 593.16089:121.0 593.16437:66.0 593.16779:81.0 593.1712:26.0
942	[M-H]-	Kaempferol 3-O-sophoroside	11.1176	609.146	609.148	3.09614	C27H30O16		Phenylpropanoids and polyketides	255.02635:25.0 284.02771:34.0 284.03009:74.0 284.03247:113.0 284.03485:98.0 284.0372:59.0 284.03958:25.0 284.04196:25.0 285.03925:29.0 285.04163:49.0 285.04639:29.0 609.13452:49.0 609.138:34.0 609.14148:64.0 609.14502:133.0 609.1485:147.0 609.15198:167.0 609.15546:128.0 609.15894:83.0 609.16241:54.0 609.16589:25.0
189	[M-H]-	Sucrose	0.597233	341.109	341.108	1.58014	C12H22O11		Organic oxygen compounds	59.01109:903.0 59.01217:1362.0 59.01326:1352.0 59.01434:1104.0 59.01542:450.0 71.01115:417.0 71.01234:853.0 71.01353:558.0 71.01472:405.0 89.02151:768.0 89.02284:925.0 89.02418:1387.0 89.02551:643.0 101.02175:350.0 101.02317:529.0 113.02319:419.0 119.03233:478.0 119.03387:659.0 119.03542:650.0 119.03695:322.0 179.05354:388.0 179.05544:491.0 179.05733:356.0 341.10617:616.0 341.10876:561.0 341.1113…
1181	[M-H]-	Astragalin	15.4018	447.093	447.094	1.36661	C21H20O11		Phenylpropanoids and polyketides	151.00314:25.0 284.02655:34.0 284.02893:29.0 284.03131:93.0 284.03369:118.0 284.03607:128.0 284.03845:69.0 284.04083:29.0 285.03574:20.0 285.03812:25.0 285.04288:34.0 285.04764:29.0 447.08514:25.0 447.08813:79.0 447.09113:113.0 447.09412:79.0 447.09711:103.0 447.10007:64.0 447.10306:54.0 447.10605:25.0 447.10904:25.0
988	[M-H]-	Apigenin-8-C-glucoside-2'-rhamnoside	12.3371	577.156	577.158	2.10688	C27H30O14		Phenylpropanoids and polyketides	293.03909:149.0 293.04153:283.0 293.04395:360.0 293.04636:643.0 293.04877:285.0 293.05118:300.0 293.05359:166.0 341.06512:133.0 413.08197:147.0 413.08484:191.0 413.08771:221.0 413.09058:191.0 413.09344:206.0 413.09631:177.0 577.15027:322.0 577.15369:720.0 577.15704:795.0 577.16046:748.0 577.16382:663.0 577.16724:293.0 577.17065:199.0 577.17401:168.0
1305	[M-H]-	Kaempferol	23.8293	285.041	285.043	7.14285	C15H10O6		Phenylpropanoids and polyketides	285.03598:5002.0 285.03836:9095.0 285.04074:12150.0 285.04312:11807.0 285.0455:7555.0 285.04788:3582.0
750	[M-H]-	Salicylic acid	3.84598	137.024	137.024	3.05785	C7H6O3		Benzenoids	65.03684:28.0 65.03798:44.0 65.03912:62.0 65.04025:40.0 93.03046:69.0 93.03181:285.0 93.03317:469.0 93.03454:518.0 93.0359:270.0 93.03725:137.0 93.03862:52.0 93.03998:27.0
972	[M-H]-	Vitexin	11.6272	431.098	431.1	4.46766	C21H20O10		Phenylpropanoids and polyketides	163.03702:29.0 283.0585:29.0 283.06088:74.0 283.06326:29.0 283.06564:118.0 283.07037:44.0 293.05164:29.0 311.04443:29.0 311.05188:29.0 311.05438:118.0 311.05688:206.0 311.05936:103.0 311.06186:162.0 311.06433:74.0 311.06683:29.0 323.06091:44.0 431.09531:29.0 431.1041:44.0 431.11288:29.0
779	[M-H]-	Procyanidin B1	6.5161	577.135	577.141	9.60953	C30H26O12		Phenylpropanoids and polyketides	125.02373:40.0 125.02688:29.0 289.06918:26.0 289.07159:48.0 289.07397:37.0 289.07639:22.0 407.07239:26.0 407.07523:37.0 407.07806:59.0 407.0809:52.0 425.08878:26.0 425.09167:33.0 577.13245:33.0 577.1358:22.0 577.13922:44.0 577.14258:22.0
1714	[M-H]-	Galangin	32.47	269.046	269.046	3.53472	C15H10O5		Phenylpropanoids and polyketides	269.03763:158.0 269.03995:330.0 269.04227:1084.0 269.04459:1428.0 269.04688:2017.0 269.04919:1367.0 269.05151:729.0 269.05383:410.0 269.05615:217.0 269.05847:187.0
1211	[M-H]-	Quercetin	19.5459	301.035	301.034	5.57742	C15H10O7		Phenylpropanoids and polyketides	121.02792:15.0 150.99945:22.0 151.00117:15.0 151.00291:43.0 151.00465:24.0 151.00638:13.0 178.99486:12.0 178.99675:12.0 178.99864:15.0 179.00052:12.0 245.0437:10.0 245.04591:10.0 301.03159:16.0 301.03403:12.0 301.0365:29.0 301.03894:28.0 301.04138:10.0 301.04382:13.0
752	[M-H]-	4-hydroxybenzoic acid	4.09958	137.024	137.024	3.78765	C7H6O3		Benzenoids	65.0369:59.0 65.03803:74.0 65.03917:88.0 65.04031:74.0 93.03183:386.0 93.0332:655.0 93.03455:881.0 93.03591:564.0 93.03728:331.0 93.03864:63.0
1275	[M-H]-	Apigenin	23.4831	269.046	269.047	4.27809	C15H10O5		Phenylpropanoids and polyketides	65.00288:37.0 117.03075:44.0 117.03227:133.0 117.0338:118.0 117.03532:88.0 117.03685:81.0 149.02306:52.0 149.02478:44.0 151.00357:66.0 225.05614:37.0 269.04013:103.0 269.04245:236.0 269.04477:309.0 269.04709:317.0 269.04941:162.0 269.0517:133.0 269.05402:88.0
1546	[M-H]-	Madecassoside	29.6317	973.501	973.506	4.95736	C48H78O20		Lipids and lipid-like molecules	973.48456:60.0 973.48895:60.0 973.49335:120.0 973.4978:143.0 973.5022:210.0 973.50659:219.0 973.51099:307.0 973.51538:225.0 973.51978:166.0 973.52417:134.0 973.52856:53.0 973.53302:52.0
825	[M-H]-	Suberic acid	9.26383	173.082	173.083	5.00341	C8H14O4		Lipids and lipid-like molecules	52.3791:5.0 61.98636:5.0 67.05388:5.0 67.05504:5.0 67.05735:5.0 76.97318:5.0 78.95786:10.0 81.03382:5.0 83.04798:10.0 83.04926:15.0 83.05055:34.0 83.05183:10.0 88.93116:5.0 98.92964:5.0 107.05153:5.0 109.05948:5.0 109.06538:5.0 109.06685:5.0 109.06832:5.0 110.73093:5.0 110.89432:5.0 111.07716:5.0 111.07864:34.0 111.08013:15.0 111.08162:44.0 111.08311:29.0 111.08459:29.0 111.08757:5.0 111.08906:10…
1336	[M-H]-	Isorhamnetin	25.5532	315.051	315.054	10.065	C16H12O7		Phenylpropanoids and polyketides	151.00188:37.0 151.00362:49.0 151.00534:34.0 300.01984:50.0 300.02228:143.0 300.02472:246.0 300.02716:324.0 300.0296:284.0 300.03204:172.0 300.03448:97.0 300.03693:54.0 315.04596:35.0 315.04846:74.0 315.05096:93.0 315.05347:100.0 315.056:56.0
795	[M-H]-	(-)-Epicatechin	7.48023	289.072	289.074	7.38917	C15H14O6		Phenylpropanoids and polyketides	109.02888:10.0 109.03035:12.0 123.04397:12.0 123.04553:19.0 125.02399:9.0 151.03825:9.0 245.08205:9.0 245.08426:10.0 289.06964:9.0 289.07205:12.0 289.07446:18.0
1023	[M-H]-	Azelaic acid	13.7403	187.098	187.098	2.75792	C9H16O4		Lipids and lipid-like molecules	57.03347:22.0 57.03453:37.0 97.06338:22.0 97.06477:22.0 97.06615:37.0 97.06754:22.0 123.0795:52.0 123.08107:22.0 123.08576:29.0 125.09136:22.0 125.09294:37.0 125.09452:140.0 125.0961:162.0 125.09768:206.0 125.09925:147.0 125.10083:96.0 125.10241:37.0 187.0965:37.0 187.09843:88.0 187.10036:44.0 187.10229:29.0 187.10422:29.0 187.10616:37.0
1195	[M-H]-	Ethylparaben	17.8142	165.056	165.057	7.15516	C9H10O3		Benzenoids	92.0235:89.0 92.02485:254.0 92.02621:329.0 92.02756:226.0 92.02892:75.0 92.03162:60.0 93.03194:74.0 93.03331:238.0 93.03467:162.0 93.03603:103.0 93.03739:74.0 93.03875:44.0 136.0136:74.0 136.01523:44.0 136.01688:74.0 137.0209:44.0 137.0242:74.0 165.05522:88.0 165.05704:103.0 165.05884:88.0
1185	[M-H]-	Phloretin-2'-O-glucoside	15.8372	435.13	435.133	7.41388	C21H24O10		Phenylpropanoids and polyketides	167.03125:20.0 167.03307:54.0 167.0349:44.0 167.03671:44.0 167.03854:44.0 273.06943:20.0 273.07178:34.0 273.0741:64.0 273.07642:79.0 273.07877:83.0 273.08109:128.0 273.08344:49.0 273.08575:44.0
442	[M-H]-	Succinic acid	0.690983	117.019	117.019	3.70879	C4H6O4		Organic acids and derivatives	55.01936:29.0 73.0274:103.0 73.0286:162.0 73.02981:44.0 73.03101:44.0 83.93202:59.0 99.00642:30.0 99.62514:30.0 99.92253:118.0 99.92394:391.0 99.92535:425.0 99.92676:347.0 99.92817:121.0 99.92958:61.0 116.92773:103.0 116.92925:29.0 116.93078:59.0
1629	[M-H]-	3,7-DIHYDROXYFLAVONE	31.605	253.051	253.049	6.85238	C15H10O4		Phenylpropanoids and polyketides	61.98634:10.0 61.98856:10.0 63.02379:15.0 101.03899:15.0 143.05002:10.0 143.0517:10.0 253.04471:10.0 253.04695:20.0 253.04919:54.0 253.05144:44.0 253.05368:25.0 253.05592:25.0 253.06042:10.0
1203	[M-H]-	Puerarin	17.9043	415.103	415.105	2.98962	C21H20O9		Phenylpropanoids and polyketides	240.81264:22.0 267.06186:29.0 267.06418:52.0 267.06647:52.0 267.06879:37.0 267.07108:66.0 267.07568:22.0 295.05634:37.0 295.05875:52.0 295.06119:140.0 295.0636:110.0 295.06604:96.0 295.06845:37.0 295.07089:22.0 325.07138:22.0 325.07391:59.0 325.07901:22.0 415.0965:22.0 415.09937:22.0 415.10223:66.0 415.10513:29.0 415.11087:44.0 415.11374:22.0
4303	[M-H]-	Stearic acid	51.138	283.264	283.264	0.190635	C18H36O2		Lipids and lipid-like molecules	136.89085:15.0 283.25275:29.0 283.25513:15.0 283.25751:44.0 283.25986:88.0 283.26224:140.0 283.26462:147.0 283.267:206.0 283.26938:81.0 283.27173:52.0 283.27411:29.0 283.27649:44.0 283.27887:22.0 283.28363:15.0 332.26776:15.0 333.27673:15.0 335.09525:22.0 335.34583:15.0 335.34842:15.0
1908	[M-H]-	Medicagenic acid	35.2545	501.322	501.324	3.86179	C30H46O6		Lipids and lipid-like molecules	423.29095:206.0 423.29385:221.0 423.29675:162.0 439.31943:250.0 439.32239:221.0 439.32535:250.0 439.32831:177.0 501.30942:178.0 501.31259:418.0 501.31573:558.0 501.31891:1040.0 501.32208:1939.0 501.32523:1804.0 501.3284:1524.0 501.33154:851.0 501.33472:576.0 501.33786:172.0
4061	[M-H]-	Vaccenic acid	48.8901	281.249	281.25	3.18579	C18H34O2		Lipids and lipid-like molecules	281.24033:215.0 281.24268:679.0 281.24506:2023.0 281.24741:3765.0 281.24979:4194.0 281.25214:3062.0 281.25452:1913.0 281.25687:888.0 281.25925:402.0 281.26163:330.0
1036	[M-H]-	3,6,2',3'-Tetrahydroxyflavone	14.1064	285.04	285.038	8.29356	C15H10O6		Phenylpropanoids and polyketides	227.03697:25.0 229.04843:39.0 229.05057:25.0 229.0527:25.0 229.05484:34.0 285.03616:54.0 285.03854:49.0 285.04092:64.0 285.0433:79.0 285.04568:49.0 285.04807:34.0
4472	[M-H]-	Deoxycholic acid	53.9445	391.285	391.286	0.296459	C24H40O4		Lipids and lipid-like molecules	81.03149:15.0 85.67509:15.0 108.0175:29.0 109.0288:29.0 109.03027:15.0 127.03877:15.0 127.04037:15.0 127.04195:15.0 127.04514:15.0 137.05902:15.0 163.04211:15.0 181.04567:15.0 279.25806:15.0 279.26514:29.0 279.26749:29.0 279.27222:29.0 303.26886:15.0 305.24274:15.0 305.24768:15.0 345.28607:29.0 347.28159:15.0 347.28949:15.0 347.29211:29.0 347.29474:29.0 347.29999:15.0 347.30264:15.0 347.30789:15.…
3264	[M-H]-	Ricinoleic acid	44.0731	297.243	297.246	9.01954	C18H34O3		Lipids and lipid-like molecules	111.08461:15.0 113.09684:15.0 125.09779:15.0 127.11169:15.0 128.51067:15.0 134.89183:29.0 136.89197:15.0 136.89362:15.0 141.12909:15.0 141.13243:15.0 166.90019:15.0 171.09702:15.0 171.10071:15.0 171.10809:15.0 171.77873:15.0 183.01193:15.0 183.01575:15.0 183.01765:15.0 183.82217:15.0 193.67291:15.0 225.22064:15.0 225.24182:15.0 229.00993:15.0 243.8372:15.0 251.23845:15.0 253.24861:15.0 253.27106:…
2439	[M-H]-	Hederagenin	39.6584	471.348	471.35	3.42846	C30H48O4		Lipids and lipid-like molecules	57.03485:15.0 99.00846:15.0 187.1123:15.0 225.11736:15.0 228.80333:15.0 253.15932:15.0 306.28186:15.0 307.15912:15.0 311.22314:15.0 325.22989:15.0 338.39932:15.0 351.26923:15.0 353.27664:15.0 355.19141:15.0 407.32919:29.0 407.3349:15.0 407.36337:15.0 471.19067:15.0 471.19681:15.0 471.31012:15.0 471.32544:15.0 471.32852:15.0 471.33157:15.0 471.33463:29.0 471.33771:29.0 471.34076:88.0 471.34384:88.…
3236	[M-H]-	Glycyrrhetinic Acid	43.8332	469.332	469.337	9.51565	C30H46O4		Lipids and lipid-like molecules	100.93122:15.0 125.87077:15.0 125.87234:15.0 139.11314:15.0 171.10257:15.0 171.10811:15.0 187.83641:15.0 233.19479:15.0 235.20731:15.0 242.17427:15.0 249.22063:15.0 265.21802:15.0 279.2341:15.0 297.24655:15.0 307.23502:15.0 311.2124:15.0 321.24124:15.0 323.22449:15.0 329.24667:15.0 339.20618:15.0 339.25296:15.0 339.26596:15.0 391.29672:15.0 391.32462:15.0 391.32742:15.0 404.30942:15.0 409.32684:1…
1652	[M-H]-	5,8-Dihydroxyflavanone	31.7556	255.064	255.069	9.8641	C15H12O4		Phenylpropanoids and polyketides	65.00291:44.0 83.01347:29.0 151.00346:44.0 172.05656:29.0 185.06425:29.0 255.06206:88.0 255.06432:59.0 255.06656:221.0 255.06882:147.0 255.07108:118.0 255.07332:88.0 255.07558:103.0 410.65039:29.0 410.9335:29.0 410.93637:29.0 411.7348:29.0 414.08591:44.0 414.36734:59.0 416.59631:29.0
1230	[M-H]-	Naringenin	21.855	271.061	271.063	7.01318	C15H12O5		Phenylpropanoids and polyketides	63.02159:29.0 65.00164:44.0 65.00505:29.0 83.01458:29.0 93.0332:29.0 107.01216:29.0 107.01362:29.0 107.01508:29.0 107.01654:29.0 119.04634:44.0 119.04788:74.0 119.04942:191.0 119.05096:118.0 119.0525:118.0 119.05404:59.0 150.99969:44.0 151.00143:88.0 151.00316:88.0 151.0049:74.0 151.00664:44.0 151.00836:44.0 271.0589:29.0 271.06122:44.0 271.06354:74.0 271.06818:29.0 271.0705:29.0
1206	[M-H]-	Sebacic acid	18.8837	201.113	201.114	4.30603	C10H18O4		Lipids and lipid-like molecules	84.93845:6.0 137.09825:6.0 139.10794:12.0 139.1096:18.0 139.11128:38.0 139.11295:29.0 139.11461:18.0 139.11627:15.0 156.89037:6.0 164.832:6.0 164.83745:9.0 165.83168:6.0 166.83257:6.0 183.09952:12.0 183.10143:15.0 183.10335:15.0 183.10526:18.0 201.11237:6.0 201.11436:9.0 201.11636:6.0
3354	[M-H]-	MADECASSIC ACID	44.809	503.338	503.34	4.74036	C30H48O6		Lipids and lipid-like molecules	503.32803:112.0 503.33121:173.0 503.33435:271.0 503.33752:581.0 503.3407:652.0 503.34387:439.0 503.34702:408.0 503.35019:212.0 503.35336:107.0 503.35654:75.0 503.35968:45.0
741	[M-H]-	3,5-DIHYDROXYBENZOIC ACID	2.35423	153.019	153.019	0.222194	C7H6O4		Benzenoids	53.03772:15.0 78.95657:15.0 87.92406:15.0 92.84951:15.0 104.9278:15.0 108.01726:15.0 108.01873:15.0 108.02166:44.0 108.02312:15.0 108.0246:15.0 108.02606:15.0 109.01972:15.0 109.02561:15.0 109.02708:44.0 109.02856:59.0 109.03003:88.0 153.01949:15.0 153.02298:15.0
855	[M-H]-	Isoschaftoside	10.2563	563.141	563.141	0.294775	C26H28O14		Phenylpropanoids and polyketides	353.06192:29.0 353.06458:74.0 353.06723:29.0 353.07254:59.0 353.0752:44.0 383.07132:29.0 383.07407:44.0 383.07959:44.0 383.08511:29.0 443.09793:29.0 443.10684:29.0 473.11011:44.0 473.11316:29.0 563.13153:44.0 563.13489:44.0 563.13824:29.0 563.1416:133.0 563.14496:133.0 563.14832:74.0 563.15161:44.0 563.15497:74.0 563.15833:29.0
974	[M-H]-	Vanillin	11.643	151.04	151.042	10.1364	C8H8O3		Benzenoids	92.02339:81.0 92.02474:74.0 92.02609:214.0 92.02745:133.0 92.0288:74.0 92.03016:29.0 92.03286:29.0 108.02465:15.0 136.01686:52.0 136.01851:15.0 136.02014:15.0 151.03798:15.0 151.03972:29.0 151.04146:15.0 151.04318:22.0
3204	[M-H]-	Asiatic acid	43.7701	487.343	487.344	2.66958	C30H48O5		Lipids and lipid-like molecules	409.31018:385.0 409.31302:400.0 487.33246:840.0 487.33557:1602.0 487.33868:2600.0 487.3418:3537.0 487.34491:4145.0 487.34802:3721.0 487.35114:2474.0 487.35425:1789.0 487.35736:729.0 487.36047:416.0 487.36359:351.0
2322	[M-H]-	Subsessiline	38.9348	715.35	715.356	8.23373	C43H48N4O6		Alkaloids and derivatives	397.13626:37.0 397.13907:37.0 677.38055:29.0 715.32648:37.0 715.33777:82.0 715.34155:45.0 715.34534:127.0 715.34912:200.0 715.35291:178.0 715.35669:223.0 715.36041:194.0 715.3642:148.0 715.36798:82.0 715.37177:74.0 715.37555:45.0
802	[M-H]-	Tropic acid	8.13468	165.056	165.057	7.15516	C9H10O3		Organic acids and derivatives	54.04428:7.0 72.99029:7.0 72.99149:15.0 72.9939:7.0 73.2328:7.0 73.99913:7.0 74.47935:7.0 91.0513:7.0 91.05264:7.0 91.05399:7.0 101.03886:15.0 101.04028:7.0 103.05289:22.0 103.05433:22.0 103.05576:22.0 103.05719:7.0 103.05862:7.0 117.03195:7.0 117.035:15.0 117.03653:7.0 117.03806:15.0 119.04939:22.0 119.05093:7.0 119.05246:7.0 119.054:15.0 121.03127:15.0 147.04156:22.0 147.04327:7.0 147.045:15.0 …
796	[M-H]-	Isookanin-7-glucoside	7.53493	449.109	449.11	2.80778	C21H22O11		Phenylpropanoids and polyketides	125.02194:9.0 125.02352:12.0 125.02509:13.0 125.02825:9.0 259.05914:15.0 259.0614:19.0 259.06366:31.0 259.06595:16.0 259.06821:12.0 269.04404:9.0 269.04636:13.0 269.04868:21.0 269.05099:21.0 269.05328:12.0 287.05499:9.0 287.0574:21.0 287.05978:15.0 287.06216:10.0 449.10825:19.0 449.11124:18.0 449.11423:27.0 449.11722:18.0 449.12021:13.0 449.1232:9.0
721	[M-H]-	Phenylalanine	1.62972	164.072	164.072	0.627774	C9H11NO2		Organic acids and derivatives	61.98721:15.0 103.05118:15.0 103.05977:15.0 122.89616:15.0 147.04453:15.0 147.04967:15.0 163.90373:15.0
633	[M-H]-	FUMARIC ACID	0.9809	115.004	115.004	4.48681	C4H4O4		Organic acids and derivatives	59.00983:15.0 71.01215:15.0 97.92834:29.0 97.92974:15.0 97.93114:15.0 114.93454:15.0
1183	[M-H]-	eriocitrin	15.5873	595.167	595.17	6.13441	C27H32O15		Phenylpropanoids and polyketides	269.03922:52.0 269.04153:147.0 269.04385:295.0 269.04617:390.0 269.04849:331.0 269.05081:265.0 269.0531:147.0 269.05542:74.0 595.15741:52.0 595.16083:110.0 595.16425:118.0 595.16772:133.0 595.17114:309.0 595.17462:243.0 595.17804:287.0 595.18146:110.0 595.18494:74.0
4240	[M-H]-	Corosolic acid	50.6918	471.348	471.346	3.57273	C30H48O4		Lipids and lipid-like molecules	393.31259:21.0 393.31821:24.0 393.32098:21.0 409.34204:18.0 409.34488:27.0 409.34775:27.0 409.35059:32.0 409.35345:24.0 427.35846:21.0 427.36139:27.0 471.33749:38.0 471.34058:68.0 471.34363:103.0 471.34668:133.0 471.34976:165.0 471.35281:127.0 471.3559:103.0 471.35895:88.0 471.362:24.0 471.36508:24.0
4710	[M-H]-	Gentiobiose	58.2818	341.109	341.108	1.8733	C12H22O11		Organic oxygen compounds	59.0114:15.0 59.01249:15.0 59.01357:15.0 59.01466:29.0 60.88717:15.0 71.01266:15.0 71.01385:29.0 71.01623:29.0 73.03274:15.0 84.0192:15.0 89.02315:44.0 89.02448:15.0 89.02581:44.0 89.92673:29.0 90.7811:15.0 97.02755:15.0 99.92735:15.0 100.92422:15.0 100.93414:15.0 102.93137:15.0 102.93281:15.0 102.95142:15.0 105.66057:15.0 113.02198:15.0 113.02647:15.0 118.8941:15.0 119.03415:15.0 143.03142:15.0 …
576	[M-H]-	Pyroglutamic acid	0.913883	128.035	128.034	11.8561	C5H7NO3		Organic acids and derivatives	127.63062:15.0 128.03264:15.0 128.06139:15.0
1226	[M-H]-	Apigenin-7-O-glucoside	21.7917	431.098	431.096	5.2749	C21H20O10		Phenylpropanoids and polyketides	151.00653:15.0 284.0267:15.0 284.02908:81.0 284.03146:37.0 284.03384:59.0 284.03622:59.0 285.04303:15.0 431.08768:22.0 431.09061:15.0 431.09354:37.0 431.09647:52.0 431.0994:52.0 431.10233:59.0 431.10526:15.0 431.10818:15.0
747	[M-H]-	p-Hydroxyphenylbutazone	3.76373	323.14	323.135	14.5974	C19H20N2O3		Benzenoids	59.0113:29.0 59.01239:74.0 59.01347:59.0 59.01564:44.0 89.02307:59.0 89.02441:29.0 89.02573:44.0 101.02482:29.0 113.02493:59.0 119.0341:44.0 119.03564:29.0 119.03872:44.0 323.13092:44.0 323.13348:88.0 323.13602:29.0 323.13855:29.0 323.14362:44.0
950	[M-H]-	Apigenin-6-C-glucoside-7-O-glucoside	11.3368	593.151	593.158	10.7915	C27H30O15		Phenylpropanoids and polyketides	293.04001:74.0 293.04242:98.0 293.04483:177.0 293.04724:79.0 293.04965:93.0 293.05206:54.0 413.08334:34.0 413.08621:54.0 413.08908:74.0 413.09195:88.0 413.09482:64.0 413.09769:44.0 593.14301:64.0 593.14642:118.0 593.14984:137.0 593.15332:128.0 593.15674:147.0 593.16016:128.0 593.16364:103.0 593.16705:59.0 593.17047:34.0
1954	[M-H]-	Kaempferol-3-O-glucoside-6''-p-coumaroyl	35.6572	593.13	593.137	11.3483	C30H26O13		Phenylpropanoids and polyketides	121.02702:29.0 121.02856:44.0 121.03012:44.0 121.03167:66.0 165.05199:29.0 165.0538:29.0 165.05562:52.0 165.05742:96.0 165.05923:29.0 165.06105:37.0 209.03981:52.0 209.04185:81.0 209.0439:88.0 209.04593:66.0 209.04797:110.0 209.05002:81.0 209.05206:44.0 549.11005:29.0 593.12396:66.0 593.12738:59.0 593.1308:88.0 593.13428:110.0 593.1377:96.0 593.14111:59.0
1129	[M-H]-	Gallic acid	14.8523	169.014	169.014	0.893416	C7H6O5		Benzenoids	57.03271:74.0 57.03378:74.0 65.00056:88.0 65.0017:221.0 65.00284:206.0 65.00397:133.0 65.00626:74.0 83.01081:147.0 83.0121:191.0 83.01338:265.0 83.01467:191.0 83.01595:103.0 107.01228:133.0 107.01375:133.0 107.01666:88.0 125.02222:103.0 125.0238:118.0 125.02538:90.0 150.99815:89.0 150.99989:209.0 151.00163:342.0 151.00336:565.0 151.0051:491.0 151.00682:344.0 151.00856:148.0 151.0103:103.0 169.012…
